# Supplementary material for: Neodymium(III) molybdenum(VI) borate, NdBO2MoO4
Source: Acta Crystallogr Sect E Struct Rep Online. 2011 May 20;67(Pt 6):i36. doi: 10.1107/S1600536811017806 (PMC3120577; doi:10.1107/S1600536811017806)
Supplement: Supplementary file 1 [file e-67-00i36-sup1.cif]

##############################################################################
#                                                                            #
# This CIF contains the data in a paper accepted for publication in          #
# Acta Crystallographica Section E. It conforms to the requirements of       #
# Notes for Authors for Acta Crystallographica Section E, and has been       #
# peer reviewed under the auspices of the IUCr Commission on Journals.       #
#                                                                            #
# Full details of the Crystallographic Information File format               #
# are given in the paper "The Crystallographic Information File (CIF):       #
# a New Standard Archive File for Crystallography" by S. R. Hall, F. H.      #
# Allen and I. D. Brown [Acta Cryst. (1991), A47, 655-685].                  #
#                                                                            #
# The current version of the core CIF dictionary is obtainable from          #
# ftp://ftp.iucr.org/pub/cif_core.dic.                                       #
#                                                                            #
# Software is freely available for graphical display of the structure(s)     #
# in this CIF. For information consult the CIF software page                 #
# http://www.iucr.org/resources/cif/software.                                #
#                                                                            #
# This file may be used for bona fide research purposes within the           #
# scientific community so long as proper attribution is given to the journal # 
# article from which it was obtained.                                        #
#                                                                            #
##############################################################################
data_I
_audit_creation_method     SHELXL-97
_chemical_name_systematic
;
Neodymium(III) molybdenum(VI) borate
;
_chemical_name_common     'Neodymium molybdenum borate'
_chemical_formula_moiety     'B Mo Nd O6'
_chemical_formula_sum     'B Mo Nd O6'
_chemical_formula_iupac     'Nd Mo B O6'
_chemical_formula_weight     346.99
_chemical_melting_point     ?
_symmetry_cell_setting     monoclinic
_symmetry_space_group_name_H-M     'P 21/c'
_symmetry_space_group_name_hall     '-P 2ybc'
_space_group_name_Hall     '-P 2ybc'
loop_
    _symmetry_equiv_pos_as_xyz
    'x, y, z'
    '-x, y+1/2, -z+1/2'
    '-x, -y, -z'
    'x, -y-1/2, z-1/2'
_cell_length_a     10.1218(19)
_cell_length_b     4.1420(5)
_cell_length_c     11.896(3)
_cell_angle_alpha     90.00
_cell_angle_beta     116.897(14)
_cell_angle_gamma     90.00
_cell_volume     444.78(16)
_cell_formula_units_Z     4
_cell_measurement_reflns_used     25
_cell_measurement_theta_min     12.07
_cell_measurement_theta_max     21.20
_cell_measurement_temperature     292(2)
_cell_special_details     ?
_exptl_crystal_description     prism
_exptl_crystal_colour     'light violet'
_exptl_crystal_size_max     0.30
_exptl_crystal_size_mid     0.20
_exptl_crystal_size_min     0.15
_exptl_crystal_density_diffrn     5.182
_exptl_crystal_density_meas     ?
_exptl_crystal_density_method     'not measured'
_exptl_crystal_F_000     620
_exptl_absorpt_coefficient_mu     14.301
_exptl_absorpt_correction_type     psi-scan
_exptl_absorpt_process_details
;
(MolEN; Fair, 1990)
;
_exptl_absorpt_correction_T_min     0.4868
_exptl_absorpt_correction_T_max     0.9983
_exptl_special_details
;
;
_diffrn_ambient_temperature     292(2)
_diffrn_radiation_type     MoK\a
_diffrn_radiation_wavelength     0.71073
_diffrn_radiation_source     'fine-focus sealed tube'
_diffrn_radiation_monochromator     graphite
_diffrn_measurement_device_type     'Enraf--Nonius CAD4/MACH3'
_diffrn_measurement_method     \w/2\q
_diffrn_reflns_number     5004
_diffrn_reflns_av_R_equivalents     0.0352
_diffrn_reflns_av_sigmaI/netI     0.0238
_diffrn_reflns_theta_min     2.26
_diffrn_reflns_theta_max     30.40
_diffrn_reflns_theta_full     30.40
_diffrn_measured_fraction_theta_max     1.000
_diffrn_measured_fraction_theta_full     1.000
_diffrn_reflns_limit_h_min     -14
_diffrn_reflns_limit_h_max     14
_diffrn_reflns_limit_k_min     -5
_diffrn_reflns_limit_k_max     5
_diffrn_reflns_limit_l_min     -16
_diffrn_reflns_limit_l_max     16
_diffrn_standards_number     3
_diffrn_standards_interval_count     100
_diffrn_standards_interval_time     60
_diffrn_standards_decay_%     2.1
_refine_special_details
;
Refinement of <i>F^2^</i> is done against ALL reflections. The weighted
<i>R</i>-factor <i>wR</i> and goodness of fit <i>S</i> are based on
<i>F^2^</i>, conventional <i>R</i>-factors <i>R</i> are based on <i>F</i>,
with <i>F</i> set to zero for negative <i>F^2^</i>. The threshold expression
of <i>F^2^ >2 \s(F^2^)</i> is used only for calculating <i>R</i>-factors(gt)
<i>etc</i>. and is not relevant to the choice of reflections for refinement.
<i>R</i>-factors based on <i>F^2^</i> are statistically about twice as large
as those based on <i>F</i>, and <i>R</i>-factors based on ALL data will be
even larger.
;
_reflns_number_total     1344
_reflns_number_gt     1268
_reflns_threshold_expression     I>2\s(I)
_refine_ls_structure_factor_coef     Fsqd
_refine_ls_matrix_type     full
_refine_ls_R_factor_all     0.0268
_refine_ls_R_factor_gt     0.0250
_refine_ls_wR_factor_gt     0.0619
_refine_ls_wR_factor_ref     0.0627
_refine_ls_goodness_of_fit_ref     1.224
_refine_ls_restrained_S_all     1.224
_refine_ls_number_reflns     1344
_refine_ls_number_parameters     83
_refine_ls_number_restraints     0
_refine_ls_weighting_scheme     calc
_refine_ls_weighting_details
         'calc w=1/[\s^2^(Fo^2^)+(0.0304P)^2^+1.8082P] where P=(Fo^2^+2Fc^2^)/3'
_atom_sites_solution_primary     direct
_atom_sites_solution_secondary     difmap
_refine_ls_shift/su_max     0.000
_refine_ls_shift/su_mean     0.000
_refine_diff_density_max     2.235
_refine_diff_density_min     -1.611
_refine_ls_extinction_method     'SHELXL97 (Sheldrick, 2008)'
_refine_ls_extinction_coef     0.0428(13)
_refine_ls_extinction_expression
                                  'Fc^*^=kFc[1+0.001xFc^2^\l^3^/sin(2\q)]^-1/4^'
loop_
    _atom_type_symbol
    _atom_type_description
    _atom_type_scat_dispersion_real
    _atom_type_scat_dispersion_imag
    _atom_type_scat_source
    'B' 'B' 0.0013 0.0007
                         'International Tables Vol C Tables 4.2.6.8 and 6.1.1.4'
    'O' 'O' 0.0106 0.0060
                         'International Tables Vol C Tables 4.2.6.8 and 6.1.1.4'
    'Mo' 'Mo' -1.6832 0.6857
                         'International Tables Vol C Tables 4.2.6.8 and 6.1.1.4'
    'Nd' 'Nd' -0.1943 3.0179
                         'International Tables Vol C Tables 4.2.6.8 and 6.1.1.4'
_computing_data_collection     'MACH3 (Enraf--Nonius, 1993)'
_computing_cell_refinement     'MACH3 (Enraf--Nonius, 1993)'
_computing_data_reduction     'MOLEN (Fair, 1990)'
_computing_structure_solution     'SHELXS97 (Sheldrick, 2008)'
_computing_structure_refinement     'SHELXL97 (Sheldrick, 2008)'
_computing_molecular_graphics     'ATOMS (Dowty, 2002)'
_computing_publication_material     'publCIF (Westrip, 2010)'
loop_
    _atom_site_type_symbol
    _atom_site_label
    _atom_site_fract_x
    _atom_site_fract_y
    _atom_site_fract_z
    _atom_site_U_iso_or_equiv
    _atom_site_adp_type
    _atom_site_calc_flag
    _atom_site_refinement_flags
    _atom_site_occupancy
    _atom_site_symmetry_multiplicity
    _atom_site_disorder_assembly
    _atom_site_disorder_group
    Nd Nd 0.19204(2) 0.21132(6) -0.47183(2) 0.00919(11) Uani d . 1 1 . .
    Mo Mo 0.64536(4) 0.30466(8) -0.31742(3) 0.00668(12) Uani d . 1 1 . .
    B B -0.0028(7) 0.3290(12) -0.3083(5) 0.0182(10) Uani d . 1 1 . .
    O O1 -0.0326(4) 0.6580(8) -0.3013(3) 0.0120(6) Uani d . 1 1 . .
    O O2 -0.0035(3) 0.2247(7) -0.4150(3) 0.0099(5) Uani d . 1 1 . .
    O O3 0.6616(4) 0.7223(8) -0.3016(4) 0.0173(7) Uani d . 1 1 . .
    O O4 0.2605(4) -0.2856(7) -0.3501(3) 0.0124(6) Uani d . 1 1 . .
    O O5 0.4556(4) 0.2256(9) -0.3956(3) 0.0156(6) Uani d . 1 1 . .
    O O6 0.7424(4) 0.2194(9) -0.4084(4) 0.0190(7) Uani d . 1 1 . .
loop_
    _atom_site_aniso_label
    _atom_site_aniso_U_11
    _atom_site_aniso_U_22
    _atom_site_aniso_U_33
    _atom_site_aniso_U_12
    _atom_site_aniso_U_13
    _atom_site_aniso_U_23
    Nd 0.00733(14) 0.00900(16) 0.00992(14) -0.00094(6) 0.00274(10) -0.00205(7)
    Mo 0.00602(17) 0.0087(2) 0.00546(17) -0.00022(10) 0.00270(13) -0.00094(10)
    B 0.040(3) 0.007(2) 0.013(2) 0.0020(19) 0.017(2) -0.0003(17)
    O1 0.0259(16) 0.0056(13) 0.0050(12) -0.0010(11) 0.0074(12) -0.0004(10)
    O2 0.0108(13) 0.0118(14) 0.0084(13) -0.0018(10) 0.0055(11) -0.0021(10)
    O3 0.0203(16) 0.0125(15) 0.0199(16) 0.0003(12) 0.0099(14) -0.0002(12)
    O4 0.0173(15) 0.0091(14) 0.0067(13) -0.0007(10) 0.0018(12) -0.0017(10)
    O5 0.0066(12) 0.0235(17) 0.0137(15) -0.0009(11) 0.0019(11) -0.0008(12)
    O6 0.0271(18) 0.0192(17) 0.0207(17) -0.0024(13) 0.0197(15) -0.0039(13)
_geom_special_details
;
All e.s.d.'s (except the e.s.d. in the dihedral angle between two l.s. planes)
are estimated using the full covariance matrix. The cell e.s.d.'s are taken
into account individually in the estimation of e.s.d.'s in distances, angles
and torsion angles; correlations between e.s.d.'s in cell parameters are only
used when they are defined by crystal symmetry. An approximate (isotropic)
treatment of cell e.s.d.'s is used for estimating e.s.d.'s involving l.s.
planes.
;
loop_
    _geom_bond_atom_site_label_1
    _geom_bond_atom_site_label_2
    _geom_bond_site_symmetry_2
    _geom_bond_distance
    _geom_bond_publ_flag
    Nd O2 . 2.364(3) ?
    Nd O5 . 2.399(3) ?
    Nd O4 . 2.431(3) ?
    Nd O4 1_565 2.452(3) ?
    Nd O1 3_564 2.498(3) ?
    Nd O2 3_554 2.528(3) ?
    Nd O6 3_654 2.551(3) ?
    Nd O3 2_644 2.901(4) ?
    Nd O2 3_564 2.930(3) ?
    Nd O6 3_664 2.981(4) ?
    Mo O3 . 1.740(4) ?
    Mo O5 . 1.745(3) ?
    Mo O6 . 1.795(3) ?
    Mo O4 2_654 1.816(3) ?
    Mo O3 1_545 2.419(3) ?
    Mo Nd 2_654 3.5017(8) ?
    B O2 . 1.338(6) ?
    B O1 2_544 1.381(6) ?
    B O1 . 1.406(6) ?
    B Nd 3_564 3.099(6) ?
    B Nd 3_554 3.315(6) ?
    O1 B 2_554 1.381(6) ?
    O1 Nd 3_564 2.498(3) ?
    O2 Nd 3_554 2.528(3) ?
    O2 Nd 3_564 2.930(3) ?
    O3 Mo 1_565 2.419(3) ?
    O3 Nd 2_654 2.901(4) ?
    O4 Mo 2_644 1.816(3) ?
    O4 Nd 1_545 2.452(3) ?
    O6 Nd 3_654 2.551(3) ?
    O6 Nd 3_664 2.981(4) ?
loop_
    _geom_angle_atom_site_label_1
    _geom_angle_atom_site_label_2
    _geom_angle_atom_site_label_3
    _geom_angle_site_symmetry_1
    _geom_angle_site_symmetry_3
    _geom_angle
    _geom_angle_publ_flag
    O2 Nd O5 . . 145.40(12) ?
    O2 Nd O4 . . 84.21(11) ?
    O5 Nd O4 . . 80.04(12) ?
    O2 Nd O4 . 1_565 81.98(11) ?
    O5 Nd O4 . 1_565 77.71(12) ?
    O4 Nd O4 . 1_565 116.06(13) ?
    O2 Nd O1 . 3_564 95.08(11) ?
    O5 Nd O1 . 3_564 117.89(12) ?
    O4 Nd O1 . 3_564 134.27(11) ?
    O4 Nd O1 1_565 3_564 109.02(10) ?
    O2 Nd O2 . 3_554 68.97(12) ?
    O5 Nd O2 . 3_554 131.40(11) ?
    O4 Nd O2 . 3_554 69.84(11) ?
    O4 Nd O2 1_565 3_554 149.91(11) ?
    O1 Nd O2 3_564 3_554 67.44(11) ?
    O2 Nd O6 . 3_654 129.71(11) ?
    O5 Nd O6 . 3_654 72.70(12) ?
    O4 Nd O6 . 3_654 70.40(12) ?
    O4 Nd O6 1_565 3_654 148.09(12) ?
    O1 Nd O6 3_564 3_654 75.67(12) ?
    O2 Nd O6 3_554 3_654 61.79(10) ?
    O2 Nd O3 . 2_644 75.40(11) ?
    O5 Nd O3 . 2_644 70.07(11) ?
    O4 Nd O3 . 2_644 58.78(10) ?
    O4 Nd O3 1_565 2_644 57.31(10) ?
    O1 Nd O3 3_564 2_644 163.84(10) ?
    O2 Nd O3 3_554 2_644 119.20(10) ?
    O6 Nd O3 3_654 2_644 120.47(11) ?
    O2 Nd O2 . 3_564 69.96(11) ?
    O5 Nd O2 . 3_564 122.40(10) ?
    O4 Nd O2 . 3_564 154.13(10) ?
    O4 Nd O2 1_565 3_564 62.95(10) ?
    O1 Nd O2 3_564 3_564 50.40(10) ?
    O2 Nd O2 3_554 3_564 98.46(10) ?
    O6 Nd O2 3_654 3_564 125.50(11) ?
    O3 Nd O2 2_644 3_564 113.50(9) ?
    O2 Nd O6 . 3_664 120.96(10) ?
    O5 Nd O6 . 3_664 73.22(11) ?
    O4 Nd O6 . 3_664 152.84(11) ?
    O4 Nd O6 1_565 3_664 62.98(10) ?
    O1 Nd O6 3_564 3_664 59.13(11) ?
    O2 Nd O6 3_554 3_664 126.02(10) ?
    O6 Nd O6 3_654 3_664 96.66(11) ?
    O3 Nd O6 2_644 3_664 114.35(10) ?
    O2 Nd O6 3_564 3_664 52.35(9) ?
    O3 Mo O5 . . 105.76(17) ?
    O3 Mo O6 . . 102.12(17) ?
    O5 Mo O6 . . 114.36(17) ?
    O3 Mo O4 . 2_654 96.26(16) ?
    O5 Mo O4 . 2_654 116.79(16) ?
    O6 Mo O4 . 2_654 117.52(17) ?
    O3 Mo O3 . 1_545 169.5(2) ?
    O5 Mo O3 . 1_545 82.75(15) ?
    O6 Mo O3 . 1_545 79.30(15) ?
    O4 Mo O3 2_654 1_545 74.10(13) ?
    O3 Mo Nd . 2_654 55.67(13) ?
    O5 Mo Nd . 2_654 121.91(12) ?
    O6 Mo Nd . 2_654 123.02(13) ?
    O4 Mo Nd 2_654 2_654 40.63(10) ?
    O3 Mo Nd 1_545 2_654 114.71(9) ?
    O3 Mo Nd . 2_644 123.03(13) ?
    O5 Mo Nd . 2_644 105.84(12) ?
    O6 Mo Nd . 2_644 106.15(13) ?
    O4 Mo Nd 2_654 2_644 26.80(10) ?
    O3 Mo Nd 1_545 2_644 47.32(9) ?
    Nd Mo Nd 2_654 2_644 67.430(16) ?
    O3 Mo Nd . 3_664 62.27(12) ?
    O5 Mo Nd . 3_664 114.60(12) ?
    O6 Mo Nd . 3_664 41.02(12) ?
    O4 Mo Nd 2_654 3_664 128.02(11) ?
    O3 Mo Nd 1_545 3_664 120.27(9) ?
    Nd Mo Nd 2_654 3_664 103.052(17) ?
    Nd Mo Nd 2_644 3_664 135.816(15) ?
    O3 Mo Nd . . 99.98(12) ?
    O5 Mo Nd . . 7.61(12) ?
    O6 Mo Nd . . 121.06(13) ?
    O4 Mo Nd 2_654 . 113.32(11) ?
    O3 Mo Nd 1_545 . 87.93(9) ?
    Nd Mo Nd 2_654 . 114.650(15) ?
    Nd Mo Nd 2_644 . 105.813(15) ?
    Nd Mo Nd 3_664 . 116.653(16) ?
    O3 Mo Nd . 3_654 122.17(12) ?
    O5 Mo Nd . 3_654 102.87(12) ?
    O6 Mo Nd . 3_654 20.25(12) ?
    O4 Mo Nd 2_654 3_654 113.64(11) ?
    O3 Mo Nd 1_545 3_654 60.20(9) ?
    Nd Mo Nd 2_654 3_654 134.533(16) ?
    Nd Mo Nd 2_644 3_654 94.773(16) ?
    Nd Mo Nd 3_664 3_654 60.259(12) ?
    Nd Mo Nd . 3_654 110.359(15) ?
    O2 B O1 . 2_544 128.1(4) ?
    O2 B O1 . . 117.4(4) ?
    O1 B Nd 2_544 3_564 155.4(4) ?
    O1 B Nd 2_544 3_554 102.0(3) ?
    O1 B Nd . 3_554 129.6(4) ?
    Nd B Nd 3_564 3_554 80.37(14) ?
    O1 B Nd 2_544 . 120.0(3) ?
    O1 B Nd . . 111.8(3) ?
    Nd B Nd 3_564 . 84.34(13) ?
    Nd B Nd 3_554 . 74.17(11) ?
    O2 B Nd . 4_566 144.1(4) ?
    O1 B Nd . 4_566 90.2(3) ?
    Nd B Nd 3_564 4_566 142.25(16) ?
    Nd B Nd 3_554 4_566 132.90(16) ?
    Nd B Nd . 4_566 117.93(18) ?
    B O1 B 2_554 . 125.6(3) ?
    B O1 Nd 2_554 3_564 132.3(3) ?
    B O1 Nd . 3_564 101.4(3) ?
    B O1 Nd 2_554 4_566 57.4(2) ?
    B O1 Nd . 4_566 68.4(3) ?
    Nd O1 Nd 3_564 4_566 169.04(12) ?
    B O1 Nd 2_554 . 137.1(3) ?
    B O1 Nd . . 49.7(3) ?
    Nd O1 Nd 3_564 . 78.20(8) ?
    Nd O1 Nd 4_566 . 96.89(8) ?
    B O2 Nd . . 129.3(3) ?
    B O2 Nd . 3_554 114.5(3) ?
    Nd O2 Nd . 3_554 111.03(12) ?
    B O2 Nd . 3_564 84.3(3) ?
    Nd O2 Nd . 3_564 110.04(11) ?
    Nd O2 Nd 3_554 3_564 98.46(10) ?
    Mo O3 Mo . 1_565 169.5(2) ?
    Mo O3 Nd . 2_654 94.65(15) ?
    Mo O3 Nd 1_565 2_654 94.88(12) ?
    Mo O3 Nd . 3_664 92.60(14) ?
    Mo O3 Nd 1_565 3_664 84.42(10) ?
    Nd O3 Nd 2_654 3_664 131.41(12) ?
    Mo O4 Nd 2_644 . 110.25(14) ?
    Mo O4 Nd 2_644 1_545 133.69(16) ?
    Nd O4 Nd . 1_545 116.06(13) ?
    Mo O4 Nd 2_644 3_554 117.45(14) ?
    Nd O4 Nd . 3_554 71.19(8) ?
    Nd O4 Nd 1_545 3_554 78.89(8) ?
    Mo O5 Nd . . 166.9(2) ?
    Mo O6 Nd . 3_654 145.65(19) ?
    Mo O6 Nd . 3_664 115.69(16) ?
    Nd O6 Nd 3_654 3_664 96.66(11) ?
data_global
_journal_date_recd_electronic     2011-04-15
_journal_date_accepted     2011-05-11
_journal_name_full     'Acta Crystallographica, Section E'
_journal_year     2011
_journal_volume     67
_journal_issue      6
_journal_page_first     i36
_journal_page_last     i36
_journal_paper_category     QI
_journal_coeditor_code     FI2107
_publ_contact_author_name     'Held, Peter'
_publ_contact_author_address
;
  Institut f\"ur Kristallographie
  Universit\"at zu K\"oln
  Greinstrasse 6
  D-50939 K\"oln
  Germany
;
_publ_contact_author_email     peter.held@uni-koeln.de
_publ_contact_author_fax     '+49-221-470-4963'
_publ_contact_author_phone     '+49-221-470-6103'
_publ_section_title
;
Neodymium(III) molybdenum(VI) borate, NdBO~2~MoO~4~
;
loop_
    _publ_author_name
    _publ_author_address
    'Held, Peter'
;
Institut f\"ur Kristallographie
Universit\"at zu K\"oln
Greinstrasse 6
D-50939 K\"oln
Germany
;
    'van der Wolf, Benjamin'
;
Institut f\"ur Kristallographie
Universit\"at zu K\"oln
Greinstrasse 6
D-50939 K\"oln
Germany
;
    'Bohat\'y, Ladislav'
;
Institut f\"ur Kristallographie
Universit\"at zu K\"oln
Greinstrasse 6
D-50939 K\"oln
Germany
;
    'Becker, Petra'
;
Institut f\"ur Kristallographie
Universit\"at zu K\"oln
Greinstrasse 6
D-50939 K\"oln
Germany
;
