# Supplementary material for: Neodymium(III) molybdenum(VI) borate, NdBO2MoO4
Source: Acta Crystallogr Sect E Struct Rep Online. 2011 May 20;67(Pt 6):i36. doi: 10.1107/S1600536811017806 (PMC3120577; doi:10.1107/S1600536811017806)
Supplement: Supplementary file 2 [file e-67-00i36-Isup2.hkl]

# 
# h,k,l, Fc-squared, Fo-squared, sigma(Fo-squared) and status flag 
# 
data_I
_shelx_title '  NdBO2MoO4 in P21/c' 
_shelx_refln_list_code          4 
_shelx_F_calc_maximum      356.86 
_exptl_crystal_F_000       620.00 
_reflns_d_resolution_high  0.7022 
 
loop_ 
 _symmetry_equiv_pos_as_xyz 
 'x, y, z' 
 '-x, y+1/2, -z+1/2' 
 '-x, -y, -z' 
 'x, -y-1/2, z-1/2' 
 
_cell_length_a    10.1218 
_cell_length_b     4.1420 
_cell_length_c    11.8959 
_cell_angle_alpha  90.000 
_cell_angle_beta  116.897 
_cell_angle_gamma  90.000 
 
_shelx_F_squared_multiplier     1.000 
 
loop_ 
 _refln_index_h 
 _refln_index_k 
 _refln_index_l 
 _refln_F_squared_calc 
 _refln_F_squared_meas 
 _refln_F_squared_sigma 
 _refln_observed_status 
   1   0   0      296.06      338.15      6.42 o 
   2   0   0    30052.82    27397.42    527.90 o 
   3   0   0      251.19      337.37      8.96 o 
   4   0   0       37.93       46.89     19.26 o 
   5   0   0    36319.66    35919.32    884.92 o 
   6   0   0    26968.85    26991.23    468.31 o 
   7   0   0    19995.46    19450.78    260.09 o 
   8   0   0     3950.22     3746.33    102.03 o 
   9   0   0      665.06      637.55     22.92 o 
  10   0   0      249.39      276.92     18.32 o 
  11   0   0    17924.78    18414.92    373.08 o 
  12   0   0      547.33      546.56     28.03 o 
   1   1   0     4630.89     4887.40    106.15 o 
   2   1   0    51717.14    62653.73   1878.32 o 
   3   1   0     3968.50     3660.17     89.75 o 
   4   1   0    48672.45    53096.71    940.09 o 
   5   1   0     1578.12     1455.36     37.52 o 
   6   1   0     3157.87     3140.20     45.61 o 
   7   1   0    18398.13    18724.87    558.55 o 
   8   1   0      344.25      379.77     12.30 o 
   9   1   0    28146.85    28671.51    378.14 o 
  10   1   0      482.78      428.13     23.36 o 
  11   1   0     8424.82     8513.67    189.90 o 
  12   1   0      548.33      582.33     27.64 o 
   0   2   0   116777.63   113014.82   7387.82 o 
   1   2   0       28.57       67.07      5.44 o 
   2   2   0    16782.54    17949.31    299.98 o 
   3   2   0      447.62      525.55     56.37 o 
   4   2   0       86.03       93.14     10.55 o 
   5   2   0    18327.17    18849.70    282.12 o 
   6   2   0    13568.88    13786.11    155.09 o 
   7   2   0    10627.00    10627.95    194.99 o 
   8   2   0     3051.64     2996.80     86.43 o 
   9   2   0      293.12      275.57     16.05 o 
  10   2   0      342.98      409.14     37.78 o 
  11   2   0    10848.66    11073.23    134.64 o 
  12   2   0      285.53      276.92     16.62 o 
   1   3   0     2865.30     2771.13    132.45 o 
   2   3   0     9704.32     9644.96    128.12 o 
   3   3   0     1602.83     1549.41     28.21 o 
   4   3   0    14351.19    14976.19    436.93 o 
   5   3   0        1.69       12.04      8.74 o 
   6   3   0     1460.28     1354.78     32.74 o 
   7   3   0     5968.39     5811.68     81.79 o 
   8   3   0        3.81        5.03     16.56 o 
   9   3   0     9514.79     9750.94    120.03 o 
  10   3   0      444.63      455.94     21.30 o 
  11   3   0     2491.68     2548.52     39.73 o 
   0   4   0     9286.21     8796.09    294.19 o 
   1   4   0       20.19       13.99     19.46 o 
   2   4   0     3402.72     3177.27     80.83 o 
   3   4   0     1506.04     1419.47     24.33 o 
   4   4   0        2.86       -5.18     13.60 o 
   5   4   0     2644.92     2701.08    130.46 o 
   6   4   0     1525.05     1541.33     32.07 o 
   7   4   0     1082.56     1023.21     23.61 o 
   8   4   0     1301.47     1324.35     27.08 o 
   9   4   0        4.73       -8.91     28.80 o 
   1   5   0     1042.05     1101.23     30.02 o 
   2   5   0       45.61       25.98     21.71 o 
   3   5   0       36.44       43.51     11.29 o 
   4   5   0      938.84     1020.32     45.72 o 
   5   5   0      609.29      571.76     19.36 o 
   6   5   0      415.17      457.50     34.70 o 
 -13   1   1      435.84      504.72     19.30 o 
 -12   1   1      190.13      152.52     32.75 o 
 -11   1   1       24.93       20.75      9.94 o 
 -10   1   1      681.77      684.18     40.85 o 
  -9   1   1      174.09      196.73     15.17 o 
  -8   1   1     3009.68     2980.76     45.65 o 
  -7   1   1      137.19      160.86      7.27 o 
  -6   1   1     1790.89     1829.88     28.23 o 
  -5   1   1       14.42       41.20      4.43 o 
  -4   1   1     1345.21     1460.10     33.01 o 
  -3   1   1     1245.69     1238.35     19.79 o 
  -2   1   1     4115.59     4184.76    117.24 o 
  -1   1   1     4335.58     4396.56     50.98 o 
   0   1   1      858.61      844.63     23.83 o 
   1   1   1      306.35      359.41     21.04 o 
   2   1   1        3.24       60.09     16.01 o 
   3   1   1     6490.34     6666.58     93.79 o 
   4   1   1       23.08       50.36      4.95 o 
   5   1   1     3944.11     3815.01     49.01 o 
   6   1   1      433.84      466.66     11.14 o 
   7   1   1      437.73      428.10     12.83 o 
   8   1   1      145.47      278.52     63.81 o 
   9   1   1      441.54      436.36     14.67 o 
  10   1   1     1099.18     1074.44     23.02 o 
  11   1   1      241.21      264.30     14.95 o 
  12   1   1      684.76      631.75     21.34 o 
 -12   2   1     2366.92     2416.87     36.89 o 
 -11   2   1     1585.36     1593.18     28.66 o 
 -10   2   1     3705.81     3616.48     71.81 o 
  -9   2   1      292.37      318.00     33.89 o 
  -8   2   1        0.67       -8.52     29.42 o 
  -7   2   1       94.02      187.16     43.09 o 
  -6   2   1     8077.79     8390.28    112.19 o 
  -5   2   1     1750.69     1715.53     34.62 o 
  -4   2   1    16064.57    16789.36    449.51 o 
  -3   2   1      959.60      934.93     31.25 o 
  -2   2   1      235.08      265.46     10.06 o 
  -1   2   1     2059.34     1834.11     49.55 o 
   0   2   1      316.92      247.63      8.98 o 
   1   2   1    20466.64    22565.17    162.56 o 
   2   2   1      707.65      727.27     22.37 o 
   3   2   1     5818.58     5566.76    111.84 o 
   4   2   1       15.25      161.89     48.41 o 
   5   2   1     1066.46     1048.38     15.93 o 
   6   2   1      969.87      920.55     16.05 o 
   7   2   1     6598.84     6569.39     82.54 o 
   8   2   1     3447.71     3317.66     52.39 o 
   9   2   1     1981.59     2008.98     35.29 o 
  10   2   1       56.16       42.72     18.42 o 
  11   2   1       11.52       38.16     24.43 o 
 -11   3   1      170.06      178.16     17.28 o 
 -10   3   1     3284.84     3098.97     47.09 o 
  -9   3   1      566.27      507.90     20.24 o 
  -8   3   1    14278.51    14382.96    213.97 o 
  -7   3   1      278.99      280.77     12.19 o 
  -6   3   1     6915.94     6985.14    205.51 o 
  -5   3   1      135.53      143.25      9.29 o 
  -4   3   1     3611.84     3551.14    118.26 o 
  -3   3   1     5552.17     5405.04     94.54 o 
  -2   3   1    12709.72    12695.79    153.07 o 
  -1   3   1    13495.18    12917.95    168.18 o 
   0   3   1     3755.64     3430.43     51.04 o 
   1   3   1      446.68      520.85     12.67 o 
   2   3   1       24.00       55.85     12.65 o 
   3   3   1    19398.72    20457.23    305.72 o 
   4   3   1      247.13      208.50      9.42 o 
   5   3   1    17264.28    17730.52    199.13 o 
   6   3   1     1144.11     1127.66     30.26 o 
   7   3   1     1822.38     1660.30     35.64 o 
   8   3   1      739.16      742.28     19.99 o 
   9   3   1     1807.50     1783.30     30.48 o 
  10   3   1     5680.79     5619.84     93.97 o 
  -9   4   1      760.05      731.95     21.40 o 
  -8   4   1        0.87       20.29     15.88 o 
  -7   4   1      398.66      394.52     15.67 o 
  -6   4   1    11665.25    11555.95    144.23 o 
  -5   4   1     2101.00     2109.99     31.16 o 
  -4   4   1    18193.56    18823.52    398.63 o 
  -3   4   1     1134.63     1246.61     44.92 o 
  -2   4   1     1071.74     1158.69     23.65 o 
  -1   4   1     4022.28     3769.26     55.93 o 
   0   4   1      731.82      781.20     24.46 o 
   1   4   1    21735.06    21589.35    262.99 o 
   2   4   1      885.14      899.31     19.70 o 
   3   4   1     8200.13     8159.87    148.72 o 
   4   4   1      263.61      239.83     15.27 o 
   5   4   1     1355.76     1341.61     35.76 o 
   6   4   1     1949.72     1802.82     43.76 o 
   7   4   1    10064.13     9861.93    125.39 o 
   8   4   1     4751.72     4611.87     80.30 o 
   9   4   1     3378.84     3394.06     48.79 o 
  -7   5   1       52.62       15.14     19.66 o 
  -6   5   1     5174.73     5070.50     83.59 o 
  -5   5   1      324.33      339.53     22.79 o 
  -4   5   1     1778.23     1788.41     55.19 o 
  -3   5   1     4972.28     4770.95    111.87 o 
  -2   5   1     8357.61     7899.69    219.50 o 
  -1   5   1     8941.77     8898.07    224.55 o 
   0   5   1     3824.54     3681.57     70.16 o 
   1   5   1       65.98       86.26     30.74 o 
   2   5   1      108.27      143.79     16.06 o 
   3   5   1    12044.08    12568.34    153.06 o 
   4   5   1      412.98      381.58     19.27 o 
   5   5   1    14781.20    14828.40    254.41 o 
   6   5   1      269.64      242.79     16.16 o 
 -13   0   2      477.44      496.65     38.92 o 
 -12   0   2     1846.90     1795.94     87.02 o 
 -11   0   2     8298.13     8369.21    204.96 o 
 -10   0   2    15331.81    15494.49    267.17 o 
  -9   0   2    16726.29    16510.84    260.56 o 
  -8   0   2    12182.40    12035.32    199.42 o 
  -7   0   2      658.30     1026.26     41.97 o 
  -6   0   2      218.50      310.42     10.55 o 
  -5   0   2    54422.67    54746.07   1200.01 o 
  -4   0   2     2625.39     2792.57     57.78 o 
  -3   0   2   127349.17   132142.11   3708.73 o 
  -2   0   2      222.86      208.96      7.76 o 
  -1   0   2     8380.06     9775.74     91.04 o 
   0   0   2     5570.19     4965.74    167.60 o 
   1   0   2    18821.19    15934.43    256.39 o 
   2   0   2    62932.94    54538.61   1336.99 o 
   3   0   2    36674.22    32009.76    294.96 o 
   4   0   2    44147.80    39637.11    923.05 o 
   5   0   2     3173.01     3056.89     64.42 o 
   6   0   2     2965.62     2885.56     69.67 o 
   7   0   2     1248.17     1222.46     26.39 o 
   8   0   2    25043.04    24410.71    357.32 o 
   9   0   2     2801.81     2689.22     58.79 o 
  10   0   2    17039.54    16165.96    356.66 o 
  11   0   2       51.08      101.88     59.52 o 
 -13   1   2      374.58      368.42     16.70 o 
 -12   1   2    14210.77    14518.07    211.71 o 
 -11   1   2     1407.08     1510.28     35.48 o 
 -10   1   2     3062.81     3171.44     49.12 o 
  -9   1   2     8731.66     8726.64     99.76 o 
  -8   1   2     4147.99     4164.04     64.39 o 
  -7   1   2    29308.19    30958.97    543.34 o 
  -6   1   2     3780.26     3653.42     44.89 o 
  -5   1   2    32278.22    35566.82   1360.61 o 
  -4   1   2    13878.48    15310.53    255.13 o 
  -3   1   2     4354.80     4223.51    128.12 o 
  -2   1   2     6250.06     6493.18     59.68 o 
  -1   1   2    63080.26    69642.33   3340.52 o 
   0   1   2    34938.29    31498.51   1301.52 o 
   1   1   2    32838.61    36733.50    838.96 o 
   2   1   2      240.85      346.72      7.71 o 
   3   1   2     1462.33     1572.52     23.62 o 
   4   1   2    27963.17    28209.37    486.18 o 
   5   1   2      281.23      327.66      9.51 o 
   6   1   2    39429.71    39335.92    902.58 o 
   7   1   2      761.20      713.46     21.28 o 
   8   1   2     4672.76     4754.38     73.36 o 
   9   1   2     1200.19     1233.74     23.50 o 
  10   1   2     4261.65     4217.58     75.25 o 
  11   1   2     8500.54     8437.27    119.75 o 
 -12   2   2      900.09      946.06     26.60 o 
 -11   2   2     5541.72     5389.40    125.60 o 
 -10   2   2     8782.23     8864.59    113.53 o 
  -9   2   2     8826.85     8999.79     99.10 o 
  -8   2   2     7348.17     7130.55    113.52 o 
  -7   2   2      314.78      315.63      9.90 o 
  -6   2   2      129.11      126.89      6.91 o 
  -5   2   2    28880.97    32087.63    749.07 o 
  -4   2   2      734.62      732.43     18.42 o 
  -3   2   2    50241.79    58552.50   1068.14 o 
  -2   2   2       92.46      121.47     10.34 o 
  -1   2   2     6502.53     6297.38    104.25 o 
   0   2   2     5887.20     5748.64    125.19 o 
   1   2   2     8111.62     8331.78    104.04 o 
   2   2   2    27387.10    29634.51    606.08 o 
   3   2   2    16763.04    17490.46    252.74 o 
   4   2   2    20955.04    22208.69    315.13 o 
   5   2   2     2850.27     2859.19     45.22 o 
   6   2   2     1704.47     1727.37     33.86 o 
   7   2   2     1108.94     1008.88     22.85 o 
   8   2   2    14477.57    14600.53    240.53 o 
   9   2   2     1363.89     1273.87     25.67 o 
  10   2   2    10372.49    10122.96    130.55 o 
  11   2   2        5.82       19.72     18.30 o 
 -11   3   2      136.57      164.60     15.49 o 
 -10   3   2     1463.52     1422.16     26.79 o 
  -9   3   2     3297.08     3291.64    148.28 o 
  -8   3   2      430.33      425.15     14.17 o 
  -7   3   2     9362.07     9720.98    179.34 o 
  -6   3   2     1787.36     1740.89     24.72 o 
  -5   3   2     7045.32     7055.43    124.27 o 
  -4   3   2     5422.72     5351.95    107.06 o 
  -3   3   2      716.21      697.59     13.36 o 
  -2   3   2     3031.89     2812.06    121.26 o 
  -1   3   2    12114.67    11335.28    188.38 o 
   0   3   2     6438.28     6202.67     78.97 o 
   1   3   2    10569.16    10494.66    156.53 o 
   2   3   2      699.91      662.12     14.25 o 
   3   3   2      883.14      840.07     19.80 o 
   4   3   2     7425.38     7363.54     87.59 o 
   5   3   2        0.10       -2.33     13.15 o 
   6   3   2    12219.94    12152.98    237.76 o 
   7   3   2      929.33      938.29     21.41 o 
   8   3   2     1408.46     1600.39     71.80 o 
   9   3   2      937.92      982.59     24.08 o 
  10   3   2     1118.02     1126.54     29.34 o 
 -10   4   2     1175.71     1179.49     26.63 o 
  -9   4   2      844.17      798.99     21.67 o 
  -8   4   2     1632.25     1571.07     41.68 o 
  -7   4   2       20.93       22.58     15.78 o 
  -6   4   2      954.48      958.59     36.54 o 
  -5   4   2     4911.98     4598.10     90.94 o 
  -4   4   2       30.28       79.68     16.57 o 
  -3   4   2     4239.69     4172.03    198.00 o 
  -2   4   2       29.05       13.12     17.09 o 
  -1   4   2     2292.51     2052.13    112.64 o 
   0   4   2     3155.27     2910.20     44.17 o 
   1   4   2      677.58      699.29     31.60 o 
   2   4   2     2756.29     2735.88     63.68 o 
   3   4   2     2134.62     2126.48     32.37 o 
   4   4   2     2294.46     2196.18     81.59 o 
   5   4   2     1709.80     1719.16     47.39 o 
   6   4   2      386.96      417.56     17.11 o 
   7   4   2      624.77      645.31     25.46 o 
   8   4   2     2068.00     2086.12     35.68 o 
  -7   5   2      343.67      422.58     17.48 o 
  -6   5   2      289.64      360.24     56.09 o 
  -5   5   2       64.69      103.26     15.06 o 
  -4   5   2     1675.34     1769.45     52.52 o 
  -3   5   2        7.30        6.12     27.94 o 
  -2   5   2      674.94      660.70     21.94 o 
  -1   5   2      127.83      129.70     15.41 o 
   0   5   2       62.78      188.44     58.19 o 
   1   5   2     1004.16     1023.56     40.56 o 
   2   5   2      918.69      954.92     24.66 o 
   3   5   2      563.23      606.21     31.76 o 
   4   5   2      321.88      562.05     90.10 o 
   5   5   2      122.83      139.22     14.43 o 
 -13   1   3      889.83      880.15     25.55 o 
 -12   1   3       12.38        8.65     15.73 o 
 -11   1   3     1882.89     2026.40     52.18 o 
 -10   1   3       71.69       85.35      8.80 o 
  -9   1   3      337.53      373.64     13.95 o 
  -8   1   3      101.99      121.47     10.81 o 
  -7   1   3      887.18      965.95     38.49 o 
  -6   1   3     2239.36     2301.64     34.31 o 
  -5   1   3     1933.97     1898.79     28.31 o 
  -4   1   3     2970.26     2960.56     44.50 o 
  -3   1   3       49.58      116.71     10.66 o 
  -2   1   3       43.09       99.03      5.52 o 
  -1   1   3       65.55       89.00     10.97 o 
   0   1   3    10200.49     9495.13    266.58 o 
   1   1   3       10.05       22.84     14.74 o 
   2   1   3     2913.77     2776.64     52.75 o 
   3   1   3      621.37      655.75     11.58 o 
   4   1   3      182.52      198.05      8.35 o 
   5   1   3     1098.72     1092.07     17.12 o 
   6   1   3      940.58      952.47     17.74 o 
   7   1   3     2179.30     2076.39     30.80 o 
   8   1   3       51.48       34.20     18.36 o 
   9   1   3      606.19      598.68     18.82 o 
  10   1   3        7.90       -1.48     23.17 o 
  11   1   3      234.34      295.83     16.68 o 
 -13   2   3     1654.69     1787.89     41.53 o 
 -12   2   3       19.25       23.16     13.17 o 
 -11   2   3      235.58      240.48     13.20 o 
 -10   2   3      156.81      201.30     35.87 o 
  -9   2   3     7226.06     7191.91     86.41 o 
  -8   2   3     1835.82     1852.30     59.89 o 
  -7   2   3     4973.20     4819.39     91.30 o 
  -6   2   3       79.46       93.62      6.93 o 
  -5   2   3       12.47       26.96      6.76 o 
  -4   2   3     6437.21     6419.12    147.07 o 
  -3   2   3      514.93      507.42     24.54 o 
  -2   2   3    21312.30    22680.81    443.70 o 
  -1   2   3      140.81      153.88      6.78 o 
   0   2   3     4584.67     4212.07     59.61 o 
   1   2   3      100.78      106.69      7.70 o 
   2   2   3     4180.68     3990.43     56.84 o 
   3   2   3     3411.73     3365.82     51.82 o 
   4   2   3     5068.45     5028.31     66.65 o 
   5   2   3     4644.74     4492.56     66.85 o 
   6   2   3     1355.58     1293.34     31.70 o 
   7   2   3      212.92      254.65     12.14 o 
   8   2   3      125.13      154.93     11.58 o 
   9   2   3     3907.78     3867.90     60.55 o 
  10   2   3       68.94       50.36     21.56 o 
 -11   3   3     9431.54     9689.79    122.70 o 
 -10   3   3      214.63      205.78     12.97 o 
  -9   3   3     1561.78     1509.73     25.31 o 
  -8   3   3      581.55      545.32     15.13 o 
  -7   3   3     3407.80     3361.00     51.46 o 
  -6   3   3     9546.24     9580.21    156.02 o 
  -5   3   3     7481.92     7160.22    294.50 o 
  -4   3   3    10310.79    10528.56    144.61 o 
  -3   3   3       94.92      107.19     25.81 o 
  -2   3   3      395.36      369.73     17.56 o 
  -1   3   3      219.34      214.42     11.75 o 
   0   3   3    28300.33    28577.97    800.45 o 
   1   3   3      365.50      345.84     13.48 o 
   2   3   3    12815.30    13059.83    168.10 o 
   3   3   3     1240.44     1191.00     21.06 o 
   4   3   3      558.62      501.61     19.52 o 
   5   3   3     4550.31     4323.74     60.43 o 
   6   3   3     3567.16     3410.63     50.30 o 
   7   3   3    10547.67    10515.80    156.42 o 
   8   3   3      400.60      408.29     26.78 o 
   9   3   3     2819.16     2724.60     41.78 o 
 -10   4   3      491.01      584.66     30.59 o 
  -9   4   3    11380.69    11074.83    275.14 o 
  -8   4   3     2343.67     2290.12     65.80 o 
  -7   4   3     7161.22     6923.30    283.48 o 
  -6   4   3      135.66      140.22     10.82 o 
  -5   4   3      120.90      138.52     18.80 o 
  -4   4   3     9741.27     9661.85    278.13 o 
  -3   4   3      927.93      937.91     39.55 o 
  -2   4   3    22679.99    21458.73    432.67 o 
  -1   4   3      214.79      193.56     16.42 o 
   0   4   3     5712.72     5367.29    281.09 o 
   1   4   3      658.28      560.40     19.38 o 
   2   4   3     4948.53     4878.19    103.27 o 
   3   4   3     5077.94     5130.80    155.70 o 
   4   4   3     7958.61     8032.69    110.91 o 
   5   4   3     5862.74     5799.48     90.34 o 
   6   4   3     2360.75     2379.75     37.30 o 
   7   4   3      354.87      361.06     29.80 o 
   8   4   3       49.92       -4.38     43.79 o 
  -7   5   3     2164.03     2092.88     35.21 o 
  -6   5   3     7609.61     7379.12    216.96 o 
  -5   5   3     5529.97     5131.73    266.56 o 
  -4   5   3     7079.19     6934.64    264.69 o 
  -3   5   3      675.45      603.24     32.43 o 
  -2   5   3      588.18      522.20     33.00 o 
  -1   5   3      253.48      266.31     28.94 o 
   0   5   3    16966.43    16872.90    642.09 o 
   1   5   3      572.88      569.75     45.16 o 
   2   5   3    11557.88    11379.23    288.95 o 
   3   5   3      180.80      161.48     31.66 o 
   4   5   3      406.35      378.49     18.52 o 
   5   5   3     3537.72     3518.87     91.74 o 
 -14   0   4     6237.94     6120.94    146.41 o 
 -13   0   4     9688.97    10002.63    176.96 o 
 -12   0   4     8210.60     8054.40    148.14 o 
 -11   0   4     2045.67     1960.53     45.45 o 
 -10   0   4     2207.56     2079.51     45.66 o 
  -9   0   4      604.28      553.43     18.99 o 
  -8   0   4    48596.73    50257.75   1337.73 o 
  -7   0   4     3355.12     3640.15     63.58 o 
  -6   0   4    62472.95    66222.10    930.06 o 
  -5   0   4      790.62      832.95     18.31 o 
  -4   0   4     4108.37     4369.45     93.57 o 
  -3   0   4     8678.44     8600.79    107.63 o 
  -2   0   4    23299.85    24338.16    212.08 o 
  -1   0   4    86460.33    70633.74   2959.06 o 
   0   0   4     6241.42     5338.03     91.52 o 
   1   0   4    17187.76    13702.27    826.00 o 
   2   0   4     2063.09     2064.08     89.95 o 
   3   0   4    19227.66    18001.79    430.39 o 
   4   0   4     1372.80     1227.37     28.90 o 
   5   0   4    44450.05    40004.59    453.42 o 
   6   0   4     4943.67     4670.49     99.91 o 
   7   0   4    19234.40    16745.75    428.47 o 
   8   0   4      107.25       86.40     25.06 o 
   9   0   4      169.58      166.23     17.00 o 
  10   0   4    10781.38    10919.57    240.07 o 
 -13   1   4      401.12      441.02     22.63 o 
 -12   1   4     7143.04     7305.27    100.28 o 
 -11   1   4      965.66      988.39     20.55 o 
 -10   1   4    22321.15    23070.95    514.76 o 
  -9   1   4     1854.91     1785.50     28.41 o 
  -8   1   4     8729.17     9013.93    123.30 o 
  -7   1   4      755.04      725.35     12.01 o 
  -6   1   4    12677.24    13129.49    177.44 o 
  -5   1   4    14442.15    15264.49    123.65 o 
  -4   1   4    53845.07    61461.11    939.27 o 
  -3   1   4     5105.07     4620.41     59.06 o 
  -2   1   4    20153.62    20732.01    383.75 o 
  -1   1   4     3028.79     3144.79     45.07 o 
   0   1   4     6801.83     6986.28     98.20 o 
   1   1   4    69330.09    64807.22   1957.55 o 
   2   1   4      361.49      427.06     14.06 o 
   3   1   4    46322.54    46552.16    602.38 o 
   4   1   4      599.15      604.01     13.28 o 
   5   1   4     1585.07     1599.77     22.79 o 
   6   1   4     6737.82     6343.69     85.20 o 
   7   1   4     7657.52     7602.97     99.17 o 
   8   1   4    10284.54     9981.18    123.20 o 
   9   1   4     6094.33     6040.09    127.99 o 
  10   1   4     3102.26     2913.54     45.42 o 
 -13   2   4     5924.20     6046.10     86.10 o 
 -12   2   4     4414.07     4143.47     93.74 o 
 -11   2   4     1525.75     1484.50     26.33 o 
 -10   2   4     1274.33     1215.65     22.43 o 
  -9   2   4      831.78      860.66     29.85 o 
  -8   2   4    27581.18    29200.69    969.61 o 
  -7   2   4     1291.46     1273.75     22.82 o 
  -6   2   4    30146.65    32822.97    701.19 o 
  -5   2   4      202.50      232.17      7.47 o 
  -4   2   4     3138.61     3194.71     62.89 o 
  -3   2   4     7057.08     6940.27     87.30 o 
  -2   2   4    10404.31    10612.19    138.44 o 
  -1   2   4    36706.92    37032.86   1052.80 o 
   0   2   4     4041.78     3759.72     93.31 o 
   1   2   4     7956.89     8056.23    147.22 o 
   2   2   4     2135.79     2135.77     38.21 o 
   3   2   4     9271.56     9358.06    121.65 o 
   4   2   4     1250.07     1178.90     19.70 o 
   5   2   4    25194.80    25180.45    259.02 o 
   6   2   4     2061.78     1966.91     30.72 o 
   7   2   4    11580.13    11255.71    128.99 o 
   8   2   4      140.70      141.56     12.88 o 
   9   2   4       20.79      -22.99     30.83 o 
  10   2   4     6912.24     7319.45    107.13 o 
 -12   3   4     2458.60     2479.39     37.40 o 
 -11   3   4       58.08       29.06     15.74 o 
 -10   3   4     7455.58     7543.19    107.21 o 
  -9   3   4     1352.20     1395.85     41.53 o 
  -8   3   4     2280.71     2188.41     31.76 o 
  -7   3   4      914.98      870.36     18.20 o 
  -6   3   4     2506.21     2432.35     68.86 o 
  -5   3   4     4894.21     4847.13    199.47 o 
  -4   3   4    12866.04    12754.21    220.73 o 
  -3   3   4      991.14      979.20     27.24 o 
  -2   3   4     7529.66     7396.96    122.68 o 
  -1   3   4     1697.61     1632.14     35.76 o 
   0   3   4     2259.12     2243.99     34.34 o 
   1   3   4    15678.58    15415.54    422.67 o 
   2   3   4       39.76       38.84     12.98 o 
   3   3   4    13162.56    13633.97    449.03 o 
   4   3   4       71.17       98.36     19.69 o 
   5   3   4      598.38      586.62     18.38 o 
   6   3   4     3307.95     3275.86     51.31 o 
   7   3   4     2102.37     2217.54     35.47 o 
   8   3   4     3049.04     3029.85     48.01 o 
   9   3   4     2299.28     2374.46     41.96 o 
 -10   4   4      256.61      254.12     14.86 o 
  -9   4   4      985.27      998.43     30.42 o 
  -8   4   4     4593.12     4493.44     80.48 o 
  -7   4   4       33.24       34.71     31.32 o 
  -6   4   4     3525.36     3401.57    140.08 o 
  -5   4   4       55.03       57.81     23.90 o 
  -4   4   4     1633.91     1536.93     78.68 o 
  -3   4   4     2531.11     2344.10     65.96 o 
  -2   4   4     1008.03      976.89     24.17 o 
  -1   4   4     3441.28     3370.89    137.92 o 
   0   4   4     1027.01     1254.67    111.74 o 
   1   4   4      648.32      674.19     21.37 o 
   2   4   4     1560.78     1492.99     53.11 o 
   3   4   4     1132.09     1125.23     60.01 o 
   4   4   4      533.19      505.69     21.24 o 
   5   4   4     4000.99     4064.55     62.19 o 
   6   4   4        6.21        5.56     16.53 o 
   7   4   4     2439.96     2488.54     41.05 o 
  -7   5   4      539.77      559.89     53.99 o 
  -6   5   4        6.47        8.54     12.79 o 
  -5   5   4      563.82      598.73     19.49 o 
  -4   5   4      417.85      423.58     40.59 o 
  -3   5   4      172.62      213.33     13.65 o 
  -2   5   4     1168.55     1150.91     35.40 o 
  -1   5   4      630.55      669.28     58.93 o 
   0   5   4     1066.16     1139.75     81.77 o 
   1   5   4      530.42      502.91     21.52 o 
   2   5   4        2.69        9.65     29.59 o 
   3   5   4      373.19      383.77     19.13 o 
   4   5   4      469.46      465.11     23.18 o 
 -14   1   5      808.22      916.33     29.37 o 
 -13   1   5       40.30       15.33     14.29 o 
 -12   1   5        1.15       31.28     12.10 o 
 -11   1   5      154.81      181.15     11.71 o 
 -10   1   5      822.51      807.99     24.04 o 
  -9   1   5     2269.38     2192.64     35.60 o 
  -8   1   5      722.34      745.80     12.94 o 
  -7   1   5      700.45      722.21     11.70 o 
  -6   1   5       16.82       49.24      4.92 o 
  -5   1   5      544.49      558.33      9.24 o 
  -4   1   5      635.58      655.09     13.54 o 
  -3   1   5     9128.79     9748.06     97.86 o 
  -2   1   5      277.96      281.30     10.78 o 
  -1   1   5     1174.21     1163.77     16.56 o 
   0   1   5      996.62     1043.90     16.04 o 
   1   1   5        1.34        6.34     14.91 o 
   2   1   5     3083.42     3059.63     45.59 o 
   3   1   5      926.23      931.18     16.32 o 
   4   1   5     2151.17     2069.82     30.01 o 
   5   1   5        2.08       23.67      9.44 o 
   6   1   5      282.32      290.89     13.54 o 
   7   1   5       36.33       37.03     13.90 o 
   8   1   5      839.99      847.69     22.91 o 
   9   1   5      259.35      269.47     16.71 o 
  10   1   5      871.18      808.41     25.02 o 
 -13   2   5      465.51      429.55     17.25 o 
 -12   2   5     3884.25     3792.14     80.56 o 
 -11   2   5     2031.40     2003.18     31.88 o 
 -10   2   5     1874.55     1842.11     28.37 o 
  -9   2   5       45.92       64.54      7.68 o 
  -8   2   5      229.50      232.55     10.05 o 
  -7   2   5     5052.19     5220.78     69.68 o 
  -6   2   5       21.45       68.42     15.80 o 
  -5   2   5    14454.62    15090.26    292.62 o 
  -4   2   5        6.77        9.36     12.07 o 
  -3   2   5        8.56       35.29     13.85 o 
  -2   2   5      448.21      448.96     13.23 o 
  -1   2   5     5616.52     5704.66    105.58 o 
   0   2   5     6908.63     7159.40    152.54 o 
   1   2   5     5969.12     6094.28     79.87 o 
   2   2   5     3357.63     3338.61     47.98 o 
   3   2   5      656.21      591.93     15.00 o 
   4   2   5     1324.09     1268.51     23.68 o 
   5   2   5        6.20       -5.94     16.80 o 
   6   2   5     7500.73     7044.78    173.15 o 
   7   2   5      566.80      572.81     19.23 o 
   8   2   5     2966.02     2964.81     43.75 o 
   9   2   5       33.03       19.82     26.67 o 
 -12   3   5       12.13       54.49     21.37 o 
 -11   3   5      875.33      907.25     30.57 o 
 -10   3   5     3604.67     3478.41     67.72 o 
  -9   3   5    10390.00    10330.04    385.04 o 
  -8   3   5     3376.22     3190.83     47.78 o 
  -7   3   5     3130.86     3146.73    106.96 o 
  -6   3   5       31.21       26.21     11.87 o 
  -5   3   5     2580.99     2555.06     58.83 o 
  -4   3   5     1897.41     1777.22     43.59 o 
  -3   3   5    28757.57    29504.56    781.44 o 
  -2   3   5     1538.00     1591.61     24.09 o 
  -1   3   5     6080.37     6111.29     85.91 o 
   0   3   5     1556.37     1546.04     25.47 o 
   1   3   5        7.05       31.55     14.43 o 
   2   3   5    11407.89    11369.20    272.34 o 
   3   3   5     3261.93     3162.38     76.16 o 
   4   3   5    10348.15    10515.46    207.24 o 
   5   3   5       49.95       72.08     18.78 o 
   6   3   5     1233.50     1225.84     33.81 o 
   7   3   5      256.32      314.98     24.28 o 
   8   3   5     4048.28     4082.48     60.28 o 
 -10   4   5     3144.56     3094.32     51.43 o 
  -9   4   5       76.30       73.50     11.79 o 
  -8   4   5       70.18       66.59     10.38 o 
  -7   4   5     8796.56     8771.37    315.92 o 
  -6   4   5      130.73      143.71     11.02 o 
  -5   4   5    17624.44    17299.40    379.56 o 
  -4   4   5       41.12       58.95     20.12 o 
  -3   4   5      192.41      220.10     27.38 o 
  -2   4   5     1339.86     1231.02     49.36 o 
  -1   4   5     6947.11     7130.01    236.44 o 
   0   4   5     9166.25     9514.91    160.08 o 
   1   4   5     8695.21     8773.77    352.76 o 
   2   4   5     3911.15     3696.60    139.62 o 
   3   4   5     1185.55     1135.10     51.81 o 
   4   4   5     1880.58     1826.62     51.87 o 
   5   4   5       39.55       50.23     12.96 o 
   6   4   5    12546.53    12834.55    304.67 o 
  -7   5   5     2443.58     2460.37     67.59 o 
  -6   5   5      317.41      347.75     24.83 o 
  -5   5   5     2432.39     2268.68    116.85 o 
  -4   5   5     1270.20     1205.75     56.96 o 
  -3   5   5    18250.41    17820.84    241.93 o 
  -2   5   5     1359.93     1319.71     66.15 o 
  -1   5   5     6425.50     6249.23    253.38 o 
   0   5   5      190.47      153.01     20.14 o 
   1   5   5       10.19       14.38     24.51 o 
   2   5   5     7930.97     7588.26    386.34 o 
   3   5   5     1931.34     1924.22    116.09 o 
 -14   0   6      810.85      746.07     31.79 o 
 -13   0   6     4437.55     4294.86     92.42 o 
 -12   0   6      298.19      345.09     20.12 o 
 -11   0   6    22906.64    24050.55    348.34 o 
 -10   0   6     2707.37     2615.98     78.89 o 
  -9   0   6    23527.03    24151.53    303.29 o 
  -8   0   6      189.31      191.31     23.26 o 
  -7   0   6     3105.87     3192.19     63.00 o 
  -6   0   6    26254.68    27118.02    422.00 o 
  -5   0   6     7769.43     7825.03    234.08 o 
  -4   0   6    77451.20    84163.66    540.15 o 
  -3   0   6     8188.09     9027.08    139.22 o 
  -2   0   6     5166.53     5248.28     78.80 o 
  -1   0   6     1441.46     1434.15     32.64 o 
   0   0   6    23753.27    21405.54    290.83 o 
   1   0   6     6796.80     6316.82    291.96 o 
   2   0   6    54393.42    44108.80   2800.70 o 
   3   0   6     8999.62     8729.11    210.57 o 
   4   0   6     6214.75     5717.88    114.03 o 
   5   0   6     2607.44     2357.29     56.06 o 
   6   0   6      339.71      322.69     21.49 o 
   7   0   6    20006.12    18476.42    362.71 o 
   8   0   6      923.82      863.76     77.89 o 
   9   0   6    12052.20    11844.02    221.11 o 
 -14   1   6     1102.67     1181.49     27.53 o 
 -13   1   6    15315.22    15440.76    221.54 o 
 -12   1   6      332.09      317.97     23.41 o 
 -11   1   6     1173.84     1109.06     25.00 o 
 -10   1   6     3414.74     3127.20     46.91 o 
  -9   1   6     9761.82    10076.22    216.43 o 
  -8   1   6    13619.51    13595.28    248.96 o 
  -7   1   6    21358.01    22562.23    467.45 o 
  -6   1   6     5655.06     5710.74     81.72 o 
  -5   1   6     6764.10     7177.29    208.90 o 
  -4   1   6     4423.42     4510.62     53.17 o 
  -3   1   6       66.77       95.93      5.64 o 
  -2   1   6    71136.21    70142.50   4504.54 o 
  -1   1   6      144.07      151.95      8.47 o 
   0   1   6    25286.41    23271.96    429.18 o 
   1   1   6      940.18      906.52     16.94 o 
   2   1   6       11.69       19.88     10.33 o 
   3   1   6    14303.25    13908.01    329.04 o 
   4   1   6     9925.44     9855.61    110.84 o 
   5   1   6    18341.40    18278.86    350.39 o 
   6   1   6     6492.52     6316.96     90.85 o 
   7   1   6     1742.74     1699.31     53.92 o 
   8   1   6      370.55      363.88     17.79 o 
   9   1   6     6593.35     6758.00    203.80 o 
 -13   2   6     2663.92     2609.82     56.81 o 
 -12   2   6      335.20      367.88     15.33 o 
 -11   2   6    13489.46    13383.23    191.10 o 
 -10   2   6     1219.69     1213.00     21.52 o 
  -9   2   6    13501.98    13945.58    324.19 o 
  -8   2   6      250.16      292.05     15.66 o 
  -7   2   6      886.56      923.97     18.70 o 
  -6   2   6    15408.41    16015.96    273.09 o 
  -5   2   6     4136.64     4152.15     78.54 o 
  -4   2   6    36484.17    38958.21    374.38 o 
  -3   2   6     5312.76     5622.05     68.50 o 
  -2   2   6     2284.49     2342.15     71.38 o 
  -1   2   6     1448.20     1509.52     22.48 o 
   0   2   6    11100.26    11109.18    446.13 o 
   1   2   6     4352.69     4275.25    110.31 o 
   2   2   6    30793.91    31319.16    551.27 o 
   3   2   6     3340.71     3455.43     51.05 o 
   4   2   6     3779.31     3673.29    108.00 o 
   5   2   6     1631.54     1578.93     34.23 o 
   6   2   6       42.01       56.30     10.55 o 
   7   2   6    12468.53    12712.81    195.93 o 
   8   2   6      807.75      854.46     39.10 o 
 -12   3   6      495.94      568.30     18.98 o 
 -11   3   6      405.92      399.61     20.57 o 
 -10   3   6     1915.89     1778.25     62.77 o 
  -9   3   6     2322.04     2234.66     73.24 o 
  -8   3   6     4227.94     4255.98    119.21 o 
  -7   3   6     6665.98     6494.37     82.06 o 
  -6   3   6     1037.42      978.45     22.52 o 
  -5   3   6     3973.01     3944.79     89.05 o 
  -4   3   6     2199.85     2070.63     33.49 o 
  -3   3   6      134.30      183.82     20.92 o 
  -2   3   6    16261.75    16274.37    229.67 o 
  -1   3   6       16.40      193.00     73.49 o 
   0   3   6     8155.83     8078.77    138.94 o 
   1   3   6     1517.10     1476.21     82.62 o 
   2   3   6       10.63        8.03     17.30 o 
   3   3   6     5256.73     5118.38     79.37 o 
   4   3   6     2673.80     2677.26    117.54 o 
   5   3   6     5089.67     4953.55    182.18 o 
   6   3   6     2891.93     2857.42     75.52 o 
   7   3   6      358.57      405.74     19.81 o 
 -10   4   6       28.63       37.40     11.70 o 
  -9   4   6     2441.27     2458.00     93.49 o 
  -8   4   6      371.11      358.95     14.82 o 
  -7   4   6       15.95       61.89     18.12 o 
  -6   4   6     3057.96     2972.13    114.38 o 
  -5   4   6      428.55      427.14     20.48 o 
  -4   4   6     4071.77     4000.55    121.30 o 
  -3   4   6     1988.33     1849.99     47.81 o 
  -2   4   6      126.84      151.14     12.14 o 
  -1   4   6      946.93      973.53     24.58 o 
   0   4   6      865.09      909.39     26.84 o 
   1   4   6      982.86      974.69     27.31 o 
   2   4   6     5710.46     5854.51     87.85 o 
   3   4   6        0.05      -12.04     14.62 o 
   4   4   6      843.80      806.33     25.04 o 
   5   4   6      449.88      471.92     25.04 o 
  -7   5   6      342.64      315.15     17.08 o 
  -6   5   6      106.20      125.41     12.66 o 
  -5   5   6     1249.99     1213.36     48.65 o 
  -4   5   6      357.42      370.46     16.64 o 
  -3   5   6      241.97      246.51     25.30 o 
  -2   5   6      351.10      385.24     24.51 o 
  -1   5   6       36.51       35.83     19.23 o 
   0   5   6      335.80      396.73     22.48 o 
   1   5   6     1294.34     1415.44     43.29 o 
   2   5   6       88.36       81.83     34.22 o 
 -14   1   7      388.04      406.67     18.19 o 
 -13   1   7      380.04      419.63     16.29 o 
 -12   1   7     1290.25     1274.13     24.34 o 
 -11   1   7       68.31       68.37     24.21 o 
 -10   1   7      149.08      164.49      9.89 o 
  -9   1   7        6.16       23.81     13.09 o 
  -8   1   7     1215.07     1201.60     18.08 o 
  -7   1   7      334.67      381.44      9.66 o 
  -6   1   7     4736.70     4868.37     55.75 o 
  -5   1   7      528.90      510.44     10.36 o 
  -4   1   7      252.27      333.16     32.82 o 
  -3   1   7        2.07       31.71      5.99 o 
  -2   1   7       43.35       69.51      9.95 o 
  -1   1   7     4340.72     4462.56     91.67 o 
   0   1   7      313.15      325.00     12.11 o 
   1   1   7     2497.24     2471.54     58.73 o 
   2   1   7       25.14       58.65     15.29 o 
   3   1   7        8.83       61.86     37.96 o 
   4   1   7       58.17       72.12     10.65 o 
   5   1   7     1321.24     1350.35     27.32 o 
   6   1   7      778.51      749.46     22.42 o 
   7   1   7      740.77      715.94     22.59 o 
   8   1   7      174.99      215.53     15.54 o 
 -13   2   7      439.41      479.08     18.43 o 
 -12   2   7      531.12      565.98     18.24 o 
 -11   2   7      329.71      345.10     17.24 o 
 -10   2   7     5773.60     5541.68     79.80 o 
  -9   2   7      164.89      166.61     13.02 o 
  -8   2   7     7347.97     7338.50    185.30 o 
  -7   2   7       16.49       39.87      6.49 o 
  -6   2   7      279.71      289.21     13.61 o 
  -5   2   7      974.31     1031.54     15.70 o 
  -4   2   7     3587.12     3709.89     53.77 o 
  -3   2   7     7481.62     7590.27    148.46 o 
  -2   2   7     2915.39     2928.01     66.82 o 
  -1   2   7     1291.57     1355.95     35.23 o 
   0   2   7       23.02        8.84     12.74 o 
   1   2   7     4775.01     4711.85     96.29 o 
   2   2   7      148.67      179.75     15.56 o 
   3   2   7     8796.90     8812.63    113.53 o 
   4   2   7      803.49      808.82     21.26 o 
   5   2   7     1911.88     1893.30     83.04 o 
   6   2   7       24.67       33.87     16.41 o 
   7   2   7      351.60      354.48     20.04 o 
   8   2   7     2152.82     2166.24     40.41 o 
 -12   3   7     6292.79     6340.87     95.85 o 
 -11   3   7      424.34      398.34     16.23 o 
 -10   3   7      740.19      697.13     19.83 o 
  -9   3   7       21.89       56.60     26.49 o 
  -8   3   7     5743.56     5705.49    245.88 o 
  -7   3   7     1402.69     1385.49     28.59 o 
  -6   3   7    18398.45    18772.13    261.40 o 
  -5   3   7     2357.84     2296.72     39.41 o 
  -4   3   7     1828.58     1797.25     27.55 o 
  -3   3   7      147.38      168.63     10.43 o 
  -2   3   7      290.64      322.24     18.07 o 
  -1   3   7    16155.66    17072.94    227.52 o 
   0   3   7     1101.90     1075.69     33.04 o 
   1   3   7    11329.94    11621.09    412.33 o 
   2   3   7       17.99      111.44     29.68 o 
   3   3   7       25.87      -24.96     25.25 o 
   4   3   7      384.71      532.80     98.48 o 
   5   3   7     6240.33     6010.57    104.52 o 
   6   3   7     3669.67     3617.68     54.47 o 
   7   3   7     3878.07     3807.73    125.44 o 
 -10   4   7     9841.71     9878.20    128.03 o 
  -9   4   7       91.83      135.21     12.39 o 
  -8   4   7    10289.07    10134.32    190.87 o 
  -7   4   7       61.63       80.24     21.21 o 
  -6   4   7      165.20      186.51     11.58 o 
  -5   4   7     2175.84     2186.68     36.66 o 
  -4   4   7     5338.40     5040.82     79.85 o 
  -3   4   7    10097.99    10061.47    120.18 o 
  -2   4   7     4812.94     4925.74     95.15 o 
  -1   4   7     1422.18     1539.84     55.07 o 
   0   4   7      147.72      156.73     15.34 o 
   1   4   7     6331.80     6220.75    265.53 o 
   2   4   7      417.09      452.12     20.70 o 
   3   4   7    14393.63    14846.67    603.72 o 
   4   4   7      780.88      767.06     34.64 o 
   5   4   7     3092.49     3137.73    129.59 o 
  -6   5   7    13085.09    13094.48    315.21 o 
  -5   5   7     1832.08     1680.08     48.57 o 
  -4   5   7     2700.82     2452.38    115.34 o 
  -3   5   7      601.27      605.15     34.94 o 
  -2   5   7      257.40      274.75     24.16 o 
  -1   5   7    10994.25    11879.04    391.19 o 
   0   5   7      667.64      799.52     41.09 o 
   1   5   7     9594.83    10217.31    489.82 o 
 -14   0   8    16772.11    17822.88    353.43 o 
 -13   0   8     2974.37     2768.33     57.87 o 
 -12   0   8     4404.40     4251.46    139.22 o 
 -11   0   8      636.16      685.02     23.47 o 
 -10   0   8     1058.62     1150.90     28.06 o 
  -9   0   8    22704.02    23925.18    309.74 o 
  -8   0   8     3759.05     4128.25     86.71 o 
  -7   0   8    24325.10    25384.96    297.74 o 
  -6   0   8      915.71      963.38     46.53 o 
  -5   0   8       22.84       22.79     10.97 o 
  -4   0   8     2633.99     2719.46     60.96 o 
  -3   0   8    59931.18    56870.71   1274.13 o 
  -2   0   8    11839.00    10884.08    205.03 o 
  -1   0   8    31824.63    29819.39    638.26 o 
   0   0   8     7630.23     7515.48    129.07 o 
   1   0   8     7665.60     6629.89    247.71 o 
   2   0   8    11250.76    10264.50    557.84 o 
   3   0   8      839.70      781.15     29.48 o 
   4   0   8    24242.80    22282.04    885.54 o 
   5   0   8        9.08       40.32     22.16 o 
   6   0   8    12761.46    11829.05    215.57 o 
   7   0   8      239.98      326.20     25.31 o 
   8   0   8     1739.48     1719.85     54.25 o 
 -14   1   8        4.21       28.30     14.02 o 
 -13   1   8     3348.12     3056.93     47.24 o 
 -12   1   8    10064.53    10042.59    117.07 o 
 -11   1   8     6941.41     6706.31     89.23 o 
 -10   1   8    11629.77    11691.27    158.88 o 
  -9   1   8     2985.62     2931.03     42.79 o 
  -8   1   8     2887.06     2914.58     43.90 o 
  -7   1   8    15993.73    16687.73    202.78 o 
  -6   1   8     1599.68     1547.20     34.16 o 
  -5   1   8    42182.11    45183.66    558.91 o 
  -4   1   8     1842.70     2027.93     32.20 o 
  -3   1   8    15058.88    15201.45    353.16 o 
  -2   1   8     1260.27     1205.09     19.01 o 
  -1   1   8     1532.43     1561.76     28.89 o 
   0   1   8    13477.27    13312.01    182.06 o 
   1   1   8    10204.50     9967.22    216.10 o 
   2   1   8    20105.34    18596.96    624.34 o 
   3   1   8     3569.34     3503.53     51.73 o 
   4   1   8      343.17      309.34     15.96 o 
   5   1   8     1007.90     1054.51     25.50 o 
   6   1   8    11840.29    11363.31    247.49 o 
   7   1   8     2662.46     2844.41     46.06 o 
   8   1   8    13420.04    13463.10    179.83 o 
 -13   2   8     1445.56     1340.22     36.88 o 
 -12   2   8     2878.98     2934.97     44.84 o 
 -11   2   8      536.91      654.98     20.82 o 
 -10   2   8      336.00      376.15     13.97 o 
  -9   2   8    13498.51    14022.54    320.23 o 
  -8   2   8     2326.23     2301.67     69.45 o 
  -7   2   8    13005.64    13228.41    210.87 o 
  -6   2   8     1084.88     1111.93     44.06 o 
  -5   2   8        9.18      139.41     41.85 o 
  -4   2   8     2020.48     2034.75     30.65 o 
  -3   2   8    28951.71    28701.68   1402.22 o 
  -2   2   8     6746.26     6847.10    108.95 o 
  -1   2   8    19348.61    19355.78    407.03 o 
   0   2   8     2625.71     2727.27     39.87 o 
   1   2   8     4527.94     4347.87    160.45 o 
   2   2   8     6178.71     6297.44    161.38 o 
   3   2   8      219.54      206.01     14.28 o 
   4   2   8    14708.15    14584.96    294.61 o 
   5   2   8       75.78       90.48     30.25 o 
   6   2   8     7260.87     7131.19    169.45 o 
   7   2   8      282.14      298.33     19.55 o 
 -12   3   8     3024.47     3144.21     80.43 o 
 -11   3   8     1804.70     1924.73     97.64 o 
 -10   3   8     4364.37     4431.05    169.30 o 
  -9   3   8      685.03      708.57     18.06 o 
  -8   3   8     2379.91     2366.29     68.82 o 
  -7   3   8     5856.29     5681.20    188.28 o 
  -6   3   8      481.78      473.47     14.17 o 
  -5   3   8    10474.13    10183.65    127.15 o 
  -4   3   8      295.44      303.45     12.87 o 
  -3   3   8     5837.58     5784.09    112.24 o 
  -2   3   8     1752.57     1858.47     38.66 o 
  -1   3   8      305.38      317.03     20.44 o 
   0   3   8     4121.33     4324.62    210.09 o 
   1   3   8     2980.60     2969.80     95.12 o 
   2   3   8     5400.71     5446.80    181.64 o 
   3   3   8     2144.62     2161.72     86.88 o 
   4   3   8      238.88      297.02     19.44 o 
   5   3   8      920.10      990.36     38.39 o 
   6   3   8     4179.66     4140.76    186.78 o 
 -10   4   8       34.55       68.56     16.69 o 
  -9   4   8     2271.50     2227.25     70.05 o 
  -8   4   8      438.66      465.37     16.98 o 
  -7   4   8     1454.35     1366.27     42.43 o 
  -6   4   8     1040.31     1025.71     36.04 o 
  -5   4   8        0.40      -11.83     11.83 o 
  -4   4   8      785.50      748.83     23.14 o 
  -3   4   8     3137.93     3166.44     62.13 o 
  -2   4   8     1046.87     1115.69     26.69 o 
  -1   4   8     4382.61     4623.00     75.99 o 
   0   4   8        9.87       10.47     30.33 o 
   1   4   8     1226.79     1243.31     42.90 o 
   2   4   8      949.87      954.28     37.14 o 
   3   4   8       49.68       29.92     27.42 o 
   4   4   8     2511.36     2595.85    124.92 o 
  -6   5   8      101.19       93.75     18.91 o 
  -5   5   8       85.64      252.71     67.34 o 
  -4   5   8       35.97       39.74     17.48 o 
  -3   5   8      614.89      619.82     22.40 o 
  -2   5   8     1273.19     1346.31     63.74 o 
  -1   5   8       24.38       -5.37     26.45 o 
   0   5   8      127.82      132.77     18.15 o 
 -14   1   9        9.19      -32.84     32.84 o 
 -13   1   9        1.55        9.25     14.47 o 
 -12   1   9        8.44       38.70     11.41 o 
 -11   1   9     1223.32     1270.46     32.27 o 
 -10   1   9      643.08      645.13     19.62 o 
  -9   1   9     1620.38     1681.50     30.73 o 
  -8   1   9      378.98      354.33     12.55 o 
  -7   1   9        3.14       25.97     18.65 o 
  -6   1   9      164.78      270.02     34.77 o 
  -5   1   9      102.13      129.73      7.60 o 
  -4   1   9     3609.06     3708.05     62.29 o 
  -3   1   9       83.66       78.31     21.06 o 
  -2   1   9     1324.94     1319.26     21.10 o 
  -1   1   9       33.97      111.49     13.57 o 
   0   1   9      290.97      308.96     14.36 o 
   1   1   9      406.02      401.23     16.32 o 
   2   1   9     1457.29     1435.23     50.28 o 
   3   1   9     1220.73     1192.26     26.79 o 
   4   1   9      548.03      605.60     22.17 o 
   5   1   9       68.38       94.34     16.86 o 
   6   1   9        5.29       24.02     15.78 o 
   7   1   9      410.35      425.33     23.03 o 
 -13   2   9     3809.26     3751.13     55.83 o 
 -12   2   9      176.93      175.55     12.34 o 
 -11   2   9     1827.07     1763.04     30.94 o 
 -10   2   9       36.00       39.18     18.81 o 
  -9   2   9      932.50      944.87     30.54 o 
  -8   2   9     2244.45     2280.86     44.61 o 
  -7   2   9     3424.02     3529.13     50.52 o 
  -6   2   9     6298.56     6280.78     92.45 o 
  -5   2   9      744.84      761.33     22.57 o 
  -4   2   9      167.94      201.32     10.89 o 
  -3   2   9      220.04      245.58     14.16 o 
  -2   2   9     6721.62     6916.73     94.13 o 
  -1   2   9      588.80      594.76     18.82 o 
   0   2   9     6149.35     6437.91     97.90 o 
   1   2   9     1388.70     1435.29     37.87 o 
   2   2   9      689.36      745.02     24.65 o 
   3   2   9      425.58      478.37     19.46 o 
   4   2   9     1055.65     1120.30     43.34 o 
   5   2   9     3780.35     3763.82     58.16 o 
   6   2   9      237.17      258.87     18.41 o 
 -12   3   9       97.30      131.10     13.23 o 
 -11   3   9     6062.27     6144.31    129.20 o 
 -10   3   9     2858.58     2795.59     75.34 o 
  -9   3   9     7516.73     7523.62     99.97 o 
  -8   3   9     1729.19     1646.27     54.41 o 
  -7   3   9      108.12      112.60     10.16 o 
  -6   3   9     1162.96     1141.82     22.00 o 
  -5   3   9      528.61      593.18     33.08 o 
  -4   3   9    14992.29    15143.78    447.18 o 
  -3   3   9      311.34      359.73     15.68 o 
  -2   3   9     6307.88     6550.68    100.79 o 
  -1   3   9       32.58       46.44     16.68 o 
   0   3   9     1227.27     1328.59     54.85 o 
   1   3   9     2041.38     2106.44     58.16 o 
   2   3   9     6983.19     6909.15    306.55 o 
   3   3   9     5477.70     5635.12    208.16 o 
   4   3   9     2821.96     2804.86     45.30 o 
   5   3   9      319.59      377.62     20.60 o 
  -9   4   9     1020.93      992.70     24.28 o 
  -8   4   9     4094.89     3943.67     87.05 o 
  -7   4   9     5407.06     5248.89     79.93 o 
  -6   4   9     8769.47     8506.64    113.18 o 
  -5   4   9     1594.13     1557.45     36.15 o 
  -4   4   9      159.07      179.56     14.05 o 
  -3   4   9      470.62      474.99     18.76 o 
  -2   4   9     9386.81     9815.04    195.11 o 
  -1   4   9     1062.92     1128.68     30.95 o 
   0   4   9    10426.37    11138.00    161.92 o 
   1   4   9     1382.20     1441.36     66.61 o 
   2   4   9     1174.31     1287.09     68.23 o 
   3   4   9      820.26      957.42     56.14 o 
 -14   0  10     2420.36     2481.12     53.76 o 
 -13   0  10      761.59      877.10     30.88 o 
 -12   0  10    20022.35    19618.62    347.04 o 
 -11   0  10     1710.83     1729.50     57.69 o 
 -10   0  10    13383.34    12954.41    291.32 o 
  -9   0  10       47.54       50.64     11.78 o 
  -8   0  10     1411.78     1536.66     32.91 o 
  -7   0  10     7382.97     7364.16    212.03 o 
  -6   0  10    31537.61    32434.86    915.33 o 
  -5   0  10     9638.61     9811.57    197.64 o 
  -4   0  10    10444.26     9864.93    206.92 o 
  -3   0  10     2498.93     2430.25     53.91 o 
  -2   0  10     1743.25     1613.20     58.83 o 
  -1   0  10    21461.34    20493.75    605.96 o 
   0   0  10     1826.66     1827.28     41.65 o 
   1   0  10    30660.61    28435.30   2203.34 o 
   2   0  10      467.09      479.48     27.04 o 
   3   0  10     5970.34     5599.24    126.77 o 
   4   0  10     1729.11     1577.43     47.16 o 
   5   0  10     3729.93     3755.04    103.94 o 
   6   0  10     5710.65     5780.19    234.64 o 
 -13   1  10     2987.07     3053.20     44.99 o 
 -12   1  10        7.88       15.62     19.35 o 
 -11   1  10      185.81      203.97     20.92 o 
 -10   1  10    11088.32    11425.48    173.27 o 
  -9   1  10     1378.33     1335.13     22.15 o 
  -8   1  10    28598.10    29062.25    444.18 o 
  -7   1  10       13.05      101.20     34.24 o 
  -6   1  10     3183.46     3248.38     47.65 o 
  -5   1  10     1882.77     1893.47     28.28 o 
  -4   1  10     2174.77     2230.29     40.76 o 
  -3   1  10    31843.60    30704.94    878.74 o 
  -2   1  10     6345.96     6390.56    104.58 o 
  -1   1  10    10161.76    10464.49    121.45 o 
   0   1  10     1212.77     1176.09     24.93 o 
   1   1  10      932.80      888.71     41.37 o 
   2   1  10     2567.13     2662.18     40.83 o 
   3   1  10    17709.40    17344.37    481.96 o 
   4   1  10     2701.59     2673.87     65.54 o 
   5   1  10     9678.12     9597.93    373.65 o 
   6   1  10      472.86      487.60     23.31 o 
 -13   2  10      284.78      331.58     16.49 o 
 -12   2  10    12002.29    11916.75    234.85 o 
 -11   2  10     1254.37     1240.31     54.05 o 
 -10   2  10     7643.50     7611.10    145.83 o 
  -9   2  10      119.52      138.98     10.52 o 
  -8   2  10      764.88      914.24     67.70 o 
  -7   2  10     4537.61     4392.36    109.66 o 
  -6   2  10    16884.17    17253.86    217.36 o 
  -5   2  10     5346.86     5550.54    151.01 o 
  -4   2  10     7483.39     7457.15    140.55 o 
  -3   2  10      678.07      700.09     19.15 o 
  -2   2  10     1148.15     1119.19     24.33 o 
  -1   2  10    11456.24    11574.37    146.48 o 
   0   2  10      726.14      753.30     37.15 o 
   1   2  10    18690.34    19733.45    273.28 o 
   2   2  10       46.92       15.89     23.31 o 
   3   2  10     3373.10     3324.94     50.88 o 
   4   2  10     1306.12     1264.76     58.22 o 
   5   2  10     1915.58     1872.61     51.62 o 
 -11   3  10      461.71      488.28     17.83 o 
 -10   3  10     3942.76     3907.28     83.55 o 
  -9   3  10      317.06      295.59     15.25 o 
  -8   3  10     8144.77     8111.46    208.65 o 
  -7   3  10       91.84      156.63     22.74 o 
  -6   3  10     1954.92     1904.86     29.47 o 
  -5   3  10     1665.91     1630.34     35.26 o 
  -4   3  10      523.19      543.47     17.66 o 
  -3   3  10     8966.45     9190.15    120.94 o 
  -2   3  10     2180.80     2286.49     37.67 o 
  -1   3  10     2583.27     2694.86     41.01 o 
   0   3  10     1152.52     1153.78     28.98 o 
   1   3  10      344.71      366.89     20.22 o 
   2   3  10     1505.24     1598.52     69.79 o 
   3   3  10     6130.18     6244.43    294.10 o 
   4   3  10      451.44      461.66     25.54 o 
  -9   4  10      383.67      412.48     23.19 o 
  -8   4  10       79.35       95.20     16.72 o 
  -7   4  10     1022.45      941.29     41.75 o 
  -6   4  10     2000.43     2003.62     36.88 o 
  -5   4  10      570.55      574.72     19.87 o 
  -4   4  10     2484.31     2490.46     39.72 o 
  -3   4  10      101.20       97.68     13.81 o 
  -2   4  10      465.53      489.70     28.35 o 
  -1   4  10     1395.38     1516.31     38.21 o 
   0   4  10       13.50       -9.18     26.00 o 
   1   4  10     3459.79     3771.36    103.23 o 
 -13   1  11      504.17      515.21     19.20 o 
 -12   1  11      565.04      600.28     18.85 o 
 -11   1  11       67.55       70.43     11.35 o 
 -10   1  11       16.05       33.22     12.75 o 
  -9   1  11      538.48      575.68     24.79 o 
  -8   1  11       16.32       39.27      9.60 o 
  -7   1  11     2919.97     2886.90     45.85 o 
  -6   1  11       24.29       26.97      9.82 o 
  -5   1  11      339.04      336.67     16.13 o 
  -4   1  11        7.41       71.92     13.49 o 
  -3   1  11      578.58      607.28     24.45 o 
  -2   1  11      658.22      623.19     19.21 o 
  -1   1  11     1062.42     1078.50     31.00 o 
   0   1  11     1142.36     1245.35     29.58 o 
   1   1  11      230.48      274.24     22.85 o 
   2   1  11        7.06       26.44     20.27 o 
   3   1  11       21.97       96.66     17.38 o 
   4   1  11      938.96      984.86     36.88 o 
   5   1  11       97.55       52.28     20.06 o 
 -12   2  11     1133.68     1143.57     28.64 o 
 -11   2  11     2403.26     2504.59     56.44 o 
 -10   2  11      982.60     1000.18     22.18 o 
  -9   2  11     2994.93     2959.25     45.70 o 
  -8   2  11      114.89      149.47     24.28 o 
  -7   2  11      260.25      294.98     13.53 o 
  -6   2  11      163.54      201.13     18.36 o 
  -5   2  11     6990.05     6882.62    194.70 o 
  -4   2  11     1010.11     1008.40     35.84 o 
  -3   2  11     4285.45     4296.58    141.72 o 
  -2   2  11      885.49      902.11     34.21 o 
  -1   2  11       42.63       84.24     24.06 o 
   0   2  11     1771.80     1879.61     52.76 o 
   1   2  11      602.65      624.12     27.08 o 
   2   2  11     4788.71     5090.21    103.98 o 
   3   2  11       35.50       84.39     15.45 o 
   4   2  11     1075.13     1115.56     31.15 o 
 -11   3  11      305.98      277.26     19.07 o 
 -10   3  11       25.27       44.63     45.24 o 
  -9   3  11     2880.91     2864.78     44.03 o 
  -8   3  11      101.27      106.34     17.06 o 
  -7   3  11    13196.42    12985.07    172.29 o 
  -6   3  11       76.77      128.86     18.72 o 
  -5   3  11     1783.81     1753.65     30.62 o 
  -4   3  11       16.03       47.20     12.86 o 
  -3   3  11     2578.80     2634.71     39.02 o 
  -2   3  11     3291.53     3438.70     50.91 o 
  -1   3  11     5383.80     5594.55     96.47 o 
   0   3  11     4985.31     5302.70     99.57 o 
   1   3  11     1205.36     1269.34     32.27 o 
   2   3  11       24.42       79.82     34.94 o 
   3   3  11       34.25       10.28     24.85 o 
  -8   4  11      427.08      485.38     23.17 o 
  -7   4  11      481.67      498.74     19.87 o 
  -6   4  11      346.96      320.69     18.56 o 
  -5   4  11    10220.34     9888.77    198.72 o 
  -4   4  11     1712.48     1810.62     48.96 o 
  -3   4  11     7695.09     8300.39    122.06 o 
  -2   4  11      768.84      880.40     27.24 o 
  -1   4  11       92.30      106.94     18.67 o 
   0   4  11     2781.04     2986.02     60.40 o 
 -13   0  12     2718.57     2519.98     53.72 o 
 -12   0  12      637.94      691.87     28.35 o 
 -11   0  12     6346.50     6689.33    284.19 o 
 -10   0  12     6516.36     6408.83    351.84 o 
  -9   0  12    16994.28    17000.42    513.97 o 
  -8   0  12    10244.24    10041.97    158.77 o 
  -7   0  12     7267.65     7054.44    130.05 o 
  -6   0  12       61.28      160.57     14.53 o 
  -5   0  12       69.84       88.17     51.46 o 
  -4   0  12    23307.40    21913.24    376.39 o 
  -3   0  12      233.04      253.67     20.85 o 
  -2   0  12    21339.33    21075.04    379.79 o 
  -1   0  12      292.95      331.62     44.14 o 
   0   0  12      556.90      744.29     31.04 o 
   1   0  12     1905.52     1934.53     49.55 o 
   2   0  12     5670.59     5579.16    121.40 o 
   3   0  12     9639.35    10198.87    319.94 o 
   4   0  12     6784.70     6917.15    234.82 o 
 -13   1  12     8283.08     8938.67    123.20 o 
 -12   1  12     1738.18     1645.66     29.76 o 
 -11   1  12    13770.70    13788.14    181.14 o 
 -10   1  12      298.15      291.27     13.68 o 
  -9   1  12       17.80       20.22     20.60 o 
  -8   1  12     3660.60     3756.66     58.32 o 
  -7   1  12     2153.95     2245.30     34.77 o 
  -6   1  12    19677.45    19093.16    526.79 o 
  -5   1  12     3861.27     3529.05     65.34 o 
  -4   1  12     3131.88     3117.28     45.07 o 
  -3   1  12     1588.42     1513.08     28.56 o 
  -2   1  12     4805.63     4698.25     70.83 o 
  -1   1  12     3847.40     3987.97     57.44 o 
   0   1  12    20400.13    20293.06    282.19 o 
   1   1  12     5891.50     6259.52    147.86 o 
   2   1  12     5392.60     5663.00     84.48 o 
   3   1  12       29.35       28.34     17.78 o 
   4   1  12        9.64       31.08     24.24 o 
 -12   2  12      667.38      703.55     21.83 o 
 -11   2  12     3668.57     3717.20     55.71 o 
 -10   2  12     3859.78     3825.12     60.70 o 
  -9   2  12     9773.32     9864.86    119.26 o 
  -8   2  12     5738.28     5677.22     93.96 o 
  -7   2  12     5538.89     5219.53     84.88 o 
  -6   2  12        9.14       21.20     15.29 o 
  -5   2  12       62.63       63.44     18.50 o 
  -4   2  12    12518.85    11981.52    147.36 o 
  -3   2  12      191.29      224.81     15.08 o 
  -2   2  12    13317.29    13660.58    158.37 o 
  -1   2  12       14.05       39.66     13.62 o 
   0   2  12      309.63      401.28     52.14 o 
   1   2  12     1270.21     1350.39     31.40 o 
   2   2  12     3029.82     2963.35     64.60 o 
   3   2  12     5654.28     6119.24    123.40 o 
 -10   3  12       19.52       14.82     27.08 o 
  -9   3  12      171.54      176.40     13.50 o 
  -8   3  12     2069.88     2043.99     40.51 o 
  -7   3  12      716.95      751.13     21.55 o 
  -6   3  12     5169.40     5023.91     73.80 o 
  -5   3  12     1656.99     1639.64     31.14 o 
  -4   3  12      858.27      854.77     57.86 o 
  -3   3  12     1501.64     1523.89     41.87 o 
  -2   3  12     1555.71     1461.87     46.82 o 
  -1   3  12     1597.80     1766.76     36.00 o 
   0   3  12     7041.37     7257.34    108.86 o 
   1   3  12     1230.89     1382.95     33.93 o 
  -7   4  12     2413.20     2362.96     54.05 o 
  -6   4  12      198.84      191.56     15.35 o 
  -5   4  12       62.95       82.04     20.86 o 
  -4   4  12     1333.93     1376.20     63.02 o 
  -3   4  12       79.52       89.49     37.40 o 
 -12   1  13      792.88      813.03     22.69 o 
 -11   1  13        0.79       11.99     13.51 o 
 -10   1  13     1262.61     1214.92     25.81 o 
  -9   1  13       53.10       97.89     28.40 o 
  -8   1  13       29.26       60.08     13.13 o 
  -7   1  13       94.05      171.12     19.29 o 
  -6   1  13      833.48      778.04     20.79 o 
  -5   1  13      876.87      836.90     23.00 o 
  -4   1  13      446.37      425.87     18.21 o 
  -3   1  13     1132.44     1116.91     30.42 o 
  -2   1  13       72.74      158.92     14.99 o 
  -1   1  13      261.76      299.84     19.85 o 
   0   1  13       10.83       20.57     18.22 o 
   1   1  13      899.31     1073.76     29.20 o 
   2   1  13      289.06      313.60     54.66 o 
 -12   2  13     1264.49     1245.19     73.66 o 
 -11   2  13       19.51       59.05     13.96 o 
 -10   2  13      607.70      677.45     34.23 o 
  -9   2  13      352.00      357.70     16.80 o 
  -8   2  13     4897.20     4778.68     85.56 o 
  -7   2  13     1387.70     1402.49     50.00 o 
  -6   2  13      996.72     1065.18     29.31 o 
  -5   2  13      225.67      237.23     16.75 o 
  -4   2  13       51.45       80.00     14.12 o 
  -3   2  13     3113.84     3091.84     45.61 o 
  -2   2  13      457.21      418.72     18.75 o 
  -1   2  13     4117.48     4310.45     68.34 o 
   0   2  13        5.15       26.47     24.82 o 
   1   2  13      289.29      397.16     33.61 o 
 -10   3  13     6152.23     6100.54     90.11 o 
  -9   3  13      197.79      205.57     20.54 o 
  -8   3  13      194.47      202.26     14.06 o 
  -7   3  13      572.57      620.14     31.44 o 
  -6   3  13     3887.41     3779.33     89.21 o 
  -5   3  13     4333.75     4345.63     68.93 o 
  -4   3  13     2481.59     2514.73     40.76 o 
  -3   3  13     4953.82     4956.21     74.70 o 
  -2   3  13      411.48      475.38     22.44 o 
  -1   3  13     1148.11     1157.71     36.33 o 
   0   3  13       14.45        3.67     26.77 o 
 -12   0  14     7376.09     7538.03    162.03 o 
 -11   0  14     4614.33     4220.01     96.42 o 
 -10   0  14      458.27      475.71     26.10 o 
  -9   0  14     1753.68     1747.39     54.55 o 
  -8   0  14       97.96       88.38     30.64 o 
  -7   0  14    23728.55    22399.43    404.64 o 
  -6   0  14      248.38      254.37     32.65 o 
  -5   0  14    11705.79    10820.15    196.54 o 
  -4   0  14      145.45      168.31     20.65 o 
  -3   0  14       15.37        7.85     23.07 o 
  -2   0  14     4686.52     4531.45    163.18 o 
  -1   0  14     6817.61     6283.31    178.75 o 
   0   0  14    12281.87    12089.97    230.29 o 
   1   0  14     2116.92     2179.33     57.77 o 
 -12   1  14       14.71       20.48     13.98 o 
 -11   1  14     6818.89     6846.77    105.95 o 
 -10   1  14     1157.39     1231.61     26.45 o 
  -9   1  14    12439.52    11879.50    206.33 o 
  -8   1  14      662.41      615.34     23.88 o 
  -7   1  14     1548.69     1432.27     35.64 o 
  -6   1  14      761.52      742.44     22.26 o 
  -5   1  14     8955.18     8285.03    121.23 o 
  -4   1  14     4270.67     4147.73     66.12 o 
  -3   1  14    10557.14    10474.04    197.59 o 
  -2   1  14     3850.81     4012.59     72.25 o 
  -1   1  14     2788.53     2882.39     44.64 o 
   0   1  14     1524.60     1555.62     33.84 o 
   1   1  14      132.32      109.24     18.51 o 
 -11   2  14     2491.19     2309.07     59.65 o 
 -10   2  14      543.39      524.66     19.75 o 
  -9   2  14     1281.09     1315.44     30.54 o 
  -8   2  14       85.12      156.06     44.62 o 
  -7   2  14    13492.14    13123.88    467.74 o 
  -6   2  14      111.99      115.83     13.22 o 
  -5   2  14     7496.02     7468.96    118.32 o 
  -4   2  14       13.56      -32.58     41.15 o 
  -3   2  14       24.95       67.81     45.27 o 
  -2   2  14     2887.94     2907.46     44.67 o 
  -1   2  14     4017.90     3979.08     63.31 o 
   0   2  14     6884.72     7263.88    104.73 o 
  -8   3  14      470.35      435.91     20.29 o 
  -7   3  14      571.56      626.96     35.13 o 
  -6   3  14      808.77      777.79     27.87 o 
  -5   3  14     2960.25     2922.25    112.56 o 
  -4   3  14     1369.49     1266.13     60.29 o 
  -3   3  14     3834.79     3820.49     57.31 o 
 -11   1  15       22.17       22.62     14.11 o 
 -10   1  15      135.32      159.51     15.14 o 
  -9   1  15      619.77      590.13     20.86 o 
  -8   1  15      834.06      749.11     22.46 o 
  -7   1  15       97.56      133.09     14.01 o 
  -6   1  15      355.74      353.38     17.50 o 
  -5   1  15       20.86       69.35     17.74 o 
  -4   1  15      632.50      624.05     23.18 o 
  -3   1  15        7.33       15.85     17.92 o 
  -2   1  15      880.52      909.41     27.17 o 
  -1   1  15      409.98      441.99     21.96 o 
  -9   2  15      114.66      232.38     62.77 o 
  -8   2  15       18.66       16.09     15.60 o 
  -7   2  15        5.85       22.66     22.06 o 
  -6   2  15     4085.40     3879.41     58.64 o 
  -5   2  15      158.82      183.07     39.90 o 
  -4   2  15     2181.65     2121.56     59.86 o 
  -3   2  15      240.27      299.68     23.71 o 
  -2   2  15        0.69        5.06     20.53 o 
 -10   0  16    13478.99    13213.63    514.84 o 
  -9   0  16      592.40      585.48     38.79 o 
  -8   0  16     3164.72     2994.41     62.56 o 
  -7   0  16       72.81      106.45     18.66 o 
  -6   0  16     1440.43     1414.00     44.95 o 
  -5   0  16     8119.84     7494.13    172.86 o 
  -4   0  16     4745.65     4311.90     90.47 o 
  -3   0  16     9294.88     9443.08    203.02 o 
  -2   0  16     1279.05     1229.50     44.73 o 
  -9   1  16     1485.93     1365.68     31.22 o 
  -8   1  16     6759.84     6214.97    215.34 o 
  -7   1  16     6505.09     6189.85    119.30 o 
  -6   1  16     6670.94     6267.38    138.14 o 
  -5   1  16     1923.35     1882.67     36.58 o 
  -4   1  16      621.42      660.80     24.02 o 
  -3   1  16     1912.34     1831.56     37.33 o 
                                                 
